# Supplementary material for: Erucin, a Natural Isothiocyanate, Prevents Polyglutamine-Induced Toxicity in Caenorhabditis elegans via aak-2/AMPK and daf-16/FOXO Signaling
Source: Int J Mol Sci. 2024 Nov 14;25(22):12220. doi: 10.3390/ijms252212220 (PMC11594550; doi:10.3390/ijms252212220)
Supplement: Supplementary file 1 [file ijms-25-12220-s001.zip]

Archive with 1 entries (1 files):
- ijms-3251925-supplementary.pdf
